# Supplementary material for: Ecological drift and host filtering jointly structure foliar endophytes during ecosystem development
Source: Environ Microbiome. 2026 May 8;21:83. doi: 10.1186/s40793-026-00906-7 (PMC13321508; doi:10.1186/s40793-026-00906-7)
Supplement: Supplementary file 9 — Supplementary Material 9 [file 40793_2026_906_MOESM9_ESM.xlsx]

## Sheet: Sheet1
Table S11. Functional genes predicted to bacterial taxa based on FunGene database.
Location	E	IV	IV	IV	IV	IV	IV	IV	IV	IV	IV	IV	IV	IV	E	E	E	E	E	E	E	E	E	E	E	E	E	E	E	E	E	E	E	I	I	I	I	I	E	I	I	I	I	I	E	I	I	I	I
Plant	Tussilago farfara	Calamagrostis epigejos	Calamagrostis epigejos	Calamagrostis epigejos	Calamagrostis epigejos	Salix caprea	Salix caprea	Salix caprea	Picea abies	Picea abies	Picea abies	Picea abies	Picea abies	Picea abies	Calamagrostis epigejos	Calamagrostis epigejos	Calamagrostis epigejos	Calamagrostis epigejos	Calamagrostis epigejos	Calamagrostis epigejos	Salix caprea	Tussilago farfara	Salix caprea	Salix caprea	Salix caprea	Salix caprea	Salix caprea	Picea abies	Picea abies	Picea abies	Picea abies	Tussilago farfara	Picea abies	Tussilago farfara	Tussilago farfara	Tussilago farfara	Tussilago farfara	Tussilago farfara	Tussilago farfara	Calamagrostis epigejos	Calamagrostis epigejos	Calamagrostis epigejos	Calamagrostis epigejos	Calamagrostis epigejos	Tussilago farfara	Salix caprea	Salix caprea	Salix caprea	Salix caprea
Season	Autumn	Autumn	Autumn	Autumn	Autumn	Autumn	Autumn	Autumn	Autumn	Autumn	Autumn	Autumn	Autumn	Autumn	Autumn	Autumn	Autumn	Autumn	Autumn	Autumn	Autumn	Autumn	Autumn	Autumn	Autumn	Autumn	Autumn	Autumn	Autumn	Autumn	Autumn	Autumn	Autumn	Autumn	Autumn	Autumn	Autumn	Autumn	Autumn	Autumn	Autumn	Autumn	Autumn	Autumn	Autumn	Autumn	Autumn	Autumn	Autumn
FunGene	AT1	AT103	AT104	AT106	AT107	AT109	AT111	AT114	AT115	AT116	AT117	AT118	AT119	AT120	AT13	AT14	AT15	AT16	AT17	AT18	AT19	AT2	AT20	AT21	AT22	AT23	AT24	AT25	AT26	AT27	AT28	AT3	AT30	AT31	AT32	AT33	AT34	AT35	AT4	AT44	AT45	AT46	AT47	AT48	AT5	AT50	AT51	AT52	AT53
nifH	72.7842	48.4776	54.0435	47.4863	73.3889	51.7037	52.972	54.8187	69.503	50.1464	56.7498	49.7479	61.163	56.8571	33.0037	28.6477	18.1584	50.9125	15.6315	13.4596	80.5865	78.4081	59.8133	60.2307	78.6621	67.2367	44.8575	75.4169	59.6215	62.4121	69.8644	71.4293	45.5339	53.1785	80.4188	55.0542	51.0297	40.5435	68.5513	38.3176	92.5428	15.2635	62.568	35.9738	51.1713	27.5849	72.4828	50.1125	62.7297
nifD	62.7761	41.2976	51.6573	44.4055	72.8723	45.616	47.3282	45.2972	65.4435	41.1921	52.7158	25.2765	57.5437	53.1014	24.4073	18.5437	8.48886	43.9159	12.7259	6.28233	66.0969	52.4209	58.2526	59.0539	74.6273	64.8101	43.5783	70.9819	54.2405	58.3221	64.8527	59.1258	43.5615	44.0006	78.832	50.5478	45.3502	38.2745	64.3906	4.45542	88.6265	13.0181	53.4568	35.9738	48.8755	16.4176	55.8365	21.0006	59.4532
nif_	73.0976	50.2516	55.5057	47.4863	73.3889	51.9912	53.5852	55.2106	69.503	50.1464	56.7498	49.7479	61.163	56.8571	33.4474	28.6477	18.1584	50.9125	15.6315	13.4596	80.5865	78.4227	59.8133	60.2307	78.6621	67.2367	45.3941	75.4169	59.6215	62.4121	69.8644	71.5525	45.5339	55.1481	80.7296	55.1891	52.0014	41.2383	68.6164	38.3176	92.5428	15.2635	62.6901	35.9738	51.5802	27.5849	72.4828	50.3048	62.7297
napA	76.56	88.4248	60.4844	77.8422	56.6424	64.2767	69.4271	42.087	16.666	37.4319	22.539	50.2521	28.3237	34.4859	46.3379	57.8781	78.6803	69.4034	58.5217	43.4416	60.7563	67.9707	92.8377	78.6786	58.8563	79.0781	74.1544	34.6104	32.1288	14.2553	29.5633	65.216	15.6244	79.2565	65.9251	66.8483	78.712	58.1373	26.0115	79.8134	11.2319	31.9783	59.8515	68.6827	78.7674	33.8068	40.5914	55.9781	74.9426
narG	67.7744	75.8388	67.5712	69.2851	86.2928	61.3511	66.0648	62.224	17.5844	36.0581	23.9169	24.2546	28.3065	34.3937	50.9319	58.7207	60.9836	71.5541	38.327	29.9587	65.6608	62.1958	93.7783	88.2459	60.2043	92.2427	64.848	40.6196	30.7223	13.7655	29.1947	77.2383	15.7948	53.9946	83.7069	55.1216	57.4996	49.4217	71.7362	75.358	89.4196	25.6462	68.9474	53.1323	64.7457	38.1988	41.3999	30.7952	77.3481
napA + narG	78.9779	89.9681	83.4582	79.1561	87.2205	67.4093	71.4084	67.271	17.7647	37.8917	24.7332	50.5441	29.2717	35.3016	57.7364	60.8833	78.6803	80.7193	58.5217	43.4416	67.4629	68.6697	94.4715	97.8032	65.0258	93.733	77.1763	41.3384	32.5082	14.9507	30.6041	85.9986	19.289	80.8987	91.2154	70.0399	79.5831	58.7001	74.3974	79.8134	90.5634	34.0289	75.8865	68.6827	79.287	47.5361	42.917	56.1328	87.2703
nirA	78.7574	53.4852	51.0383	50.1265	67.2046	47.6917	51.9684	44.7928	10.8576	17.8047	11.835	28.8861	17.5692	28.879	38.5529	24.828	10.7932	64.0221	31.0365	18.138	36.7162	78.1702	60.7852	78.6519	54.8353	83.2481	57.1901	23.3539	9.27682	5.21908	13.8945	86.2182	6.3228	61.7217	80.1243	58.6672	61.0946	42.9664	75.9743	11.0712	83.3788	18.6895	54.2453	46.6457	53.7312	21.9947	17.6222	36.3138	69.3211
nxrB	0	0	0	0	0	0	0	0	0	0	0	0	0	0	0	0	0	0	0	0	0	0	0	0	0	0	0	0	0	0	0	0	0	0	0	0	0	0	0	0	0	0	0	0	0	0	0	0	0
nirS	2.4411	3.67807	27.7058	3.73786	34.1868	3.31022	2.38442	27.0209	3.04047	1.34096	4.3963	9.90887	1.77174	1.14906	13.7737	6.76169	13.864	36.9104	1.12755	0	7.38183	0.911253	2.22602	22.2748	6.16949	14.7982	3.97922	9.24022	1.90626	3.38717	1.97396	20.9218	14.6341	1.9595	25.912	3.27021	2.74407	1.41594	48.4355	40.2435	79.3315	5.40433	17.9224	0.200336	0.643155	16.9971	2.69278	9.95405	13.0551
nirK	62.7413	40.9118	48.3337	36.6686	70.4891	35.0934	31.6837	47.9962	13.16	19.5589	18.9949	10.422	19.6925	33.9185	23.5028	44.4952	19.482	48.6234	19.7176	8.60696	38.6726	53.2882	57.9705	61.6041	48.859	63.936	42.7627	25.5104	11.2016	7.23045	15.1734	59.6963	16.3183	49.5517	78.0631	53.5933	46.6291	38.4196	65.5803	41.4908	83.354	17.0975	40.5708	17.9003	49.3313	26.2385	19.7223	16.0868	59.2203
nirK + nirS	62.7645	40.9118	48.3337	39.0925	71.0773	35.1738	31.778	49.2435	13.16	19.9666	19.3214	18.9021	19.6925	33.9185	24.1241	44.4952	19.482	52.858	19.7176	8.60696	38.6726	53.4053	58.1586	61.9008	48.859	63.9981	42.8958	25.6433	11.2016	7.23045	15.1734	59.6963	17.5277	49.7935	78.6848	53.5933	48.638	38.5339	65.602	44.6989	83.354	17.4693	40.5708	17.9003	49.5315	26.2385	19.8125	25.1078	59.3192
norB	77.8637	64.3181	57.4703	76.0263	82.1901	54.6123	56.2312	59.6851	14.0365	28.9811	22.0373	55.1756	23.5497	34.149	32.8642	55.3504	69.1059	56.6017	42.0277	35.5204	46.6641	84.5087	91.7474	86.3824	54.8123	88.2541	60.7014	38.2332	28.7558	10.7373	25.6308	85.5486	17.2923	61.1122	81.024	58.4143	60.4401	39.796	76.5258	71.8306	90.5386	28.6895	67.7469	40.6032	64.8437	39.1835	24.9823	62.9829	70.1793
nosZ	25.7109	26.6734	48.688	20.4032	47.0267	21.0577	16.8625	41.4395	3.85825	11.3954	9.03154	13.7663	9.00348	3.85857	21.8334	6.78978	57.5509	41.1316	20.8163	11.2512	23.087	29.2626	38.1767	37.7225	17.4273	25.5887	19.6643	22.3368	18.8636	5.36863	13.8523	28.6617	14.4962	29.6091	47.0309	25.8471	17.2146	21.3931	57.2123	43.4466	84.6358	10.4729	35.1834	16.0756	34.3002	24.622	14.2949	22.2243	30.0536
nrfA	17.8692	2.13471	2.96031	1.77916	0.535465	3.19185	5.9096	4.68239	2.93143	2.81054	4.81841	2.60108	0.947916	4.74873	3.81218	1.65005	16.9682	28.0487	7.08813	0	0.293266	15.7585	1.1043	3.76358	0.851123	0.534989	0.746909	4.07921	2.45685	2.99462	1.5208	3.25129	9.76016	8.85049	12.6943	10.3051	1.69679	7.56783	4.95694	40.0888	0	4.62816	0	6.18875	3.53097	6.83195	2.85061	0.407914	0.969883
nirA + nrfA	78.7574	55.6199	51.0383	51.9057	67.7401	49.5181	56.7416	49.3389	13.3613	20.5003	16.6534	31.4872	18.5171	33.305	42.3651	26.478	27.7614	71.3355	35.3636	18.138	37.0095	78.4812	61.6422	81.6654	55.1941	83.5061	57.1901	27.4332	11.6643	7.45476	14.9622	86.4485	16.083	63.4596	80.2388	58.8301	61.9355	44.3472	76.0921	46.7046	83.3788	23.3177	54.2453	52.8345	54.336	28.8266	20.1443	36.7217	69.9496
ureA	74.4284	80.7541	72.1821	74.8266	85.7762	63.2789	70.2076	62.4898	13.8897	29.7775	20.6794	48.8764	25.904	31.592	54.089	51.5307	70.9436	76.6008	61.0611	38.9202	52.9925	68.1244	96.2517	97.0898	64.8187	94.1533	74.3819	38.8262	28.2191	9.13713	26.8828	83.4516	16.3183	79.3421	88.1073	64.7637	75.0516	58.1769	74.0318	49.4736	88.6583	32.3863	72.8799	83.6266	85.7271	34.6303	29.2598	54.6934	89.9726
amoA	0	0	0	0	0	0	0.0343083	0.562296	0	0.0410498	0	0.53968	0.124091	0	0	0	0	0	0	0	0	0.0439158	0	0	0	0	0	0	0	0	0	0.0615978	0	0	0.0817929	0.0224757	0.367555	0	0	0	0	0.267148	0	0	0.0255558	0	0	0.675169	0
dsrA	0	1.77403	0	0	0	0	0	0.436205	0.77165	0	0	0.132708	0	0	0	0	0.71415	0	0	0	0	0	0	0.383359	0	0	0	0	0	0.302826	0	0.0187472	0	0.05541	0	0	0.156085	0	0.0867464	4.45542	0	0	0	0	0.0468524	0.287569	0.202925	0	0.0414752
dsrB	2.41789	3.3174	22.9738	1.31396	30.5781	3.17071	6.37276	25.3851	1.09876	0.363975	2.19417	1.15456	0.947916	0.872433	14.1921	3.0052	1.93297	14.2564	0	0	7.0191	0.673376	2.49077	19.2613	6.52834	14.8316	2.79876	8.42798	1.09656	0.998205	1.58224	20.8147	3.66462	1.63208	25.3558	3.19155	0.860984	0.624423	48.4231	4.45542	79.3315	2.05054	16.035	0	0.48982	10.7403	2.52851	0.562641	12.3692
dsrA + dsrB	2.41789	3.3174	22.9738	1.31396	30.5781	3.17071	6.37276	25.3851	1.87041	0.363975	2.19417	1.28727	0.947916	0.872433	14.1921	3.0052	2.64711	14.2564	0	0	7.0191	0.673376	2.49077	19.508	6.52834	14.8316	2.79876	8.42798	1.09656	0.998205	1.58224	20.8334	3.66462	1.63208	25.3558	3.19155	0.860984	0.624423	48.4726	4.45542	79.3315	2.05054	16.035	0	0.48982	10.7403	2.52851	0.562641	12.3692
soxB	2.41789	2.36537	22.9738	1.31396	31.1663	9.35148	6.66867	30.8581	4.77668	9.09116	6.10067	0.402548	4.10189	3.86566	16.0855	3.0052	0.076176	11.8112	1.59495	0	20.7988	0.702653	1.6338	19.1246	6.84119	15.7058	3.32675	7.24554	2.19312	0.695379	4.99251	20.8174	4.80094	1.69252	25.2904	3.19155	0.850914	0.488105	48.3859	0	79.3315	2.05054	16.035	0	0.902973	10.4527	17.5804	0.675169	14.1526
chb	57.6928	53.3509	11.0339	38.2519	49.1911	39.5071	37.752	21.34	8.052	23.1466	13.5792	5.34814	20.4957	27.2228	12.0113	18.4525	38.8164	16.2197	21.6884	2.96391	37.1368	59.2571	87.0863	53.5302	44.9439	55.3141	46.4372	28.7665	22.9214	5.7051	23.9794	38.9218	0.998336	43.381	49.3211	48.6936	44.2375	24.0799	16.6119	4.89448	7.3156	9.11552	30.4472	16.3192	59.5281	3.2504	16.1084	13.6769	42.6812
mmoX	81.2913	62.2421	58.6544	54.1908	84.9429	66.7879	68.2391	59.0615	68.1694	52.4178	57.3471	42.5241	65.5855	55.3357	29.0732	23.3043	58.8174	47.3071	29.5283	19.0853	77.7195	85.4895	93.0015	85.679	82.3703	87.2462	63.586	84.3948	69.3055	60.5802	76.4277	86.5101	55.9799	59.3593	87.1258	58.6672	60.0624	50.9652	75.9217	37.3547	90.7758	20.3935	59.4139	22.3997	64.0302	23.0055	64.9037	46.9571	75.3988
pmoA	3.88796	5.02013	11.1056	3.03191	0	2.23641	2.3544	3.84406	0	1.02624	0.79245	2.17641	2.01648	0.904352	0.764972	3.11052	0	0.785329	0.0770973	0	4.8196	2.48124	0.8918	0.460031	2.8018	0.898018	3.42977	0	0.892981	0.0859877	0.130573	1.72206	0.23538	8.65908	6.06903	3.93325	7.28564	12.4533	1.04096	0	0	2.20939	1.05815	0	5.91192	2.75805	3.6913	2.85071	6.6488
mmo_pmoA	81.2913	62.2421	58.6544	54.1908	84.9429	66.7879	68.2391	59.0615	68.1694	52.4178	57.3471	42.5241	65.5855	55.3357	29.0732	23.3043	58.8174	47.3071	29.5283	19.0853	77.7195	85.4895	93.0015	85.679	82.3703	87.2462	63.586	84.3948	69.3055	60.5802	76.4277	86.5101	55.9799	59.3593	87.1258	58.6672	60.1077	50.9652	75.9217	37.3547	90.7758	20.3935	59.4139	22.3997	64.0302	23.0055	64.9037	46.9571	75.3988
laccase	83.8446	76.4134	72.662	67.4814	85.3426	57.2081	54.117	68.9817	18.0457	38.1872	28.1738	29.3241	29.3165	39.373	55.4034	61.6346	68.1204	75.3915	51.3034	32.1148	65.4795	91.1802	93.2035	78.7386	61.6811	79.2071	59.375	41.4283	33.0125	13.6907	30.3545	78.88	17.8402	70.401	88.5163	73.1472	66.3562	49.1975	89.2961	80.2525	91.4557	23.8051	76.329	74.8876	77.7451	43.0134	46.109	37.7626	73.5356
ligE	71.2523	50.1971	57.4972	55.0477	67.0764	52.3759	55.0991	53.4896	14.9633	28.8525	21.5116	8.97107	22.1916	37.3834	44.0218	20.1938	20.4771	33.2828	17.4384	15.825	54.5746	53.1089	61.9836	71.4448	52.8524	82.6128	51.5925	27.5805	13.5474	5.76866	17.566	75.7787	14.7965	57.9438	83.0198	51.5031	52.5099	49.1447	70.8563	37.3547	83.354	21.1011	56.7482	30.1857	52.4832	22.6744	35.8855	12.5422	71.8287
ppo	83.4539	70.177	62.2741	49.0859	85.5726	56.5232	53.5037	67.6595	18.0457	37.7959	28.1738	29.4435	28.8925	38.419	48.4088	35.3181	68.1204	61.9963	47.9256	31.6034	64.7231	90.7081	93.0642	77.1385	60.2411	76.4557	57.8855	40.7562	31.8743	10.2924	30.3545	78.0632	16.8418	67.3635	88.0746	72.7932	63.6725	47.3946	89.2775	75.797	91.4557	19.8123	64.7606	38.5727	76.7825	38.2293	43.9574	40.7211	72.2371
[truncated: 223 more columns]
