# Supplementary material for: Ecological drift and host filtering jointly structure foliar endophytes during ecosystem development
Source: Environ Microbiome. 2026 May 8;21:83. doi: 10.1186/s40793-026-00906-7 (PMC13321508; doi:10.1186/s40793-026-00906-7)
Supplement: Supplementary file 10 — Supplementary Material 10 [file 40793_2026_906_MOESM10_ESM.xlsx]

## Sheet: Network_topology_wt_sparcc
TABLE S12. Topological features of the cross-domain microbial co-occurrence network across the four locations (I, II, III, and IV) and during the sampled growth periods (Spring, Summer, and Autumn).
	All locations				LOCATION I - 10 years				LOCATION II - 20 years				LOCATION III - 30 years				LOCATION IV - 54 years
PLANT SPECIES	Calamagrostis epigejos	Picea abies	Salix caprea	Tussilago farfara	Calamagrostis epigejos	Picea abies	Salix caprea	Tussilago farfara	Calamagrostis epigejos	Picea abies	Salix caprea	Tussilago farfara	Calamagrostis epigejos	Picea abies	Salix caprea	Tussilago farfara	Calamagrostis epigejos	Picea abies	Salix caprea	Tussilago farfara
Bacterial nodes	73	87	108	128	161	160	195	217	153	146	192	217	191	215	204	220	154	211	174	236
Fungal nodes	71	102	87	112	75	147	147	164	96	128	147	212	129	163	142	182	114	181	117	219
Positive edges	231	943	678	807	1851	2055	2656	2947	1563	1379	2668	3741	2582	2399	2927	3440	2202	2538	2113	4400
Negetive edges	44	551	242	342	154	497	582	1348	224	311	392	1163	1375	957	1088	496	286	761	744	1976
Significant correlations	275	1494	920	1149	2005	2552	3238	4295	1787	1690	3060	4904	3957	3356	4015	3936	2488	3299	2857	6376
Connected nodes (%)	79.18	94.1	95.28	94.6	100	100	100	99.99	100	100	100	100	100	99.99	100	100	98.23	100	100	100
Average path lenght	3.79	3.11	3.21	3.23	2.87	2.87	2.85	2.6	2.89	3.12	2.86	2.68	2.56	2.81	2.75	2.91	2.76	2.89	2.76	2.55
Clustering coefficient	0.211	0.463	0.358	0.345	0.594	0.504	0.52	0.465	0.546	0.48	0.537	0.452	0.508	0.428	0.496	0.497	0.572	0.443	0.524	0.455
No_moduels	19	8	12	11	6	7	5	6	7	6	7	4	7	8	6	7	7	7	6	4
	SPRING				SUMMER				AUTUMN
PLANT SPECIES	Calamagrostis epigejos	Picea abies	Salix caprea	Tussilago farfara	Calamagrostis epigejos	Picea abies	Salix caprea	Tussilago farfara	Calamagrostis epigejos	Picea abies	Salix caprea	Tussilago farfara
Bacterial nodes	43	97	87	113	140	126	141	153	203	129	210	173
Fungal nodes	33	146	51	58	110	141	119	193	147	169	171	172
Positive edges	162	1330	411	588	1331	1426	1642	2013	2969	2218	2571	1824
Negetive edges	11	694	50	86	555	749	868	1154	243	1397	593	990
Significant correlations	173	2024	461	674	1886	2175	2510	3167	3212	3615	3164	2814
Connected nodes (%)	95.1	100	99.98	100	100	99.99	99.97	99.98	100	99.99	100	99.99
Average path lenght	3.76	2.75	3.23	3.02	2.7	2.61	2.62	2.74	2.88	2.5	2.89	2.63
Clustering coefficient	0.288	0.38	0.309	0.272	0.356	0.325	0.408	0.333	0.544	0.404	0.477	0.281
No_moduels	8	5	8	7	6	8	7	5	7	6	9	5
